# Supplementary material for: Botulinum Toxin Combined with Robot-Assisted Therapy for Post-Stroke Spasticity: A Systematic Review
Source: Toxins (Basel). 2025 Nov 25;17(12):569. doi: 10.3390/toxins17120569 (PMC12737565; doi:10.3390/toxins17120569)
Supplement: Supplementary file 1 [file toxins-17-00569-s001.zip]

Archive with 1 entries (1 files):
- toxins-3978717-supplementary.pdf
